# Supplementary material for: Antibacterial Profile of a Microbicidal Agent Targeting Tyrosine Phosphatases and Redox Thiols, Novel Drug Targets
Source: Antibiotics (Basel). 2021 Oct 27;10(11):1310. doi: 10.3390/antibiotics10111310 (PMC8615086; doi:10.3390/antibiotics10111310)
Supplement: Supplementary file 1 [file antibiotics-10-01310-s001.zip]

Archive with 1 entries (1 files):
- antibiotics-1397912-supplementary.pdf
